# Supplementary material for: Grapevine and Wine Metabolomics-Based Guidelines for FAIR Data and Metadata Management
Source: Metabolites. 2021 Nov 3;11(11):757. doi: 10.3390/metabo11110757 (PMC8618349; doi:10.3390/metabo11110757)
Supplement: Supplementary file 1 [file metabolites-11-00757-s001.zip]

Archive with 1 entries (1 files):
- metabolites-1422271-supplementary.xlsx
