# Supplementary material for: Grapevine and Wine Metabolomics-Based Guidelines for FAIR Data and Metadata Management
Source: Metabolites. 2021 Nov 3;11(11):757. doi: 10.3390/metabo11110757 (PMC8618349; doi:10.3390/metabo11110757)
Supplement: Supplementary file 1 [file metabolites-11-00757-s001.zip › metabolites-1422271-supplementary.xlsx]

## Sheet: Feuil1
Table S1. List of publicly available datasets on grape and wine metabolome and their adhesion to these guidelines.
Study Description										Assay	Experimental Design			Sample Preparation			Instrumental analysis information					Metabolites
Database	ID	Title	Year	Link	Institute	Linked to a publication	Size (GB)	Samples type	Sample Metadata	Method(s)	Sampling protocol	Ontologies use	Are the metadata enough?	Sample preparation protocol	Ontologies use	Are the metadata enough?	Analysis Protocol	Ontologies use	Are the metadata enough?	Data Analysis Protocol	Raw data available	Annotation	Levels of annoations	Metabolites ID	Comments	no of Samples
Metabolights	MTBLS2330	From grape berries to wines: drought impacts on key secondary metabolites	2021	https://www.ebi.ac.uk/metabolights/MTBLS2330	Italy	yes	3,49	Wine	Treatment, Volatile compound, Harvest year	GC-MS/MS	included	yes	yes	included	yes	- Major info are available - Includes internal standards -No info about randomisation	included	yes	- Instrument used - Column info - Eluents - Parameters	yes	yes	yes	not specified (NIST)	yes	Targeted	56
Metabolights	MTBLS2876	Mono-Locus and Pyramided Resistant Grapevine Cultivars Reveal Early Putative Biomarkers Upon Artificial Inoculation With Plasmopara viticola.	2021	https://www.ebi.ac.uk/metabolights/MTBLS2876	Italy	yes	38,36	Grape	Year, Treatment, Hours Post Inoculation (hpi), Rpv	UPLC-MS/MS and GC-MS/MS	included	yes	yes	included	yes	- Major info are available - Includes internal standards -No info about randomisation	included	yes	- No complete info about instruments (original methods cited) -Column info -Eluents are not described for all analyses (original methods cited) -Parameters are not described for all analyses (original methods cited)	yes	yes	yes	not specified	yes	Targeted	360
Metabolights	MTBLS982	Multi-Omics and Integrated Network Analyses Reveal New Insights into the Systems Relationships between Metabolites, Structural Genes, and Transcriptional Regulators in Developing Grape Berries (Vitis vinifera L.) Exposed to Water Deficit (Volatile organic compounds; SPME-GC-MS assay).	2021	https://www.ebi.ac.uk/metabolights/MTBLS982/	Italy	yes	3.23	Grape	Harvest year, Days after anthesis, Treatment	GC-MS/MS	included	yes	yes	included	yes	- Major info are available - Includes internal standards -Samples randomisation	included	yes	- Instrument used - Column info - Eluents - Parameters	yes	yes	yes	not specified (NIST)	yes	Targeted	112
Metabolights	MTBLS984	Multi-Omics and Integrated Network Analyses Reveal New Insights into the Systems Relationships between Metabolites, Structural Genes, and Transcriptional Regulators in Developing Grape Berries (Vitis vinifera L.) Exposed to Water Deficit (Carotenoids; UPLC-DAD assay).	2021	https://www.ebi.ac.uk/metabolights/MTBLS984/	Italy	yes	1.68	Grape	Harvest year, Days after anthesis, Treatment	UPLC-DAD	included	yes	yes	included	yes	- Major info are available - Includes internal standards -No info about randomisation	included	yes	- Instrument used - Column info - Eluents - Parameters	yes	yes	yes	not specified	yes	Targeted	112
Metabolights	MTBLS892	Transcriptome and metabolite profiling reveals that prolonged drought modulates the phenylpropanoid and terpenoid pathway in white grapes (Vitis vinifera L.) (Volatile organic compounds; SPME-GC-MS assay)	2021	https://www.ebi.ac.uk/metabolights/MTBLS892/	Italy	yes	1,33	Grape	Days after anthesis, Treatment	GC-MS/MS	included	yes	yes	included	yes	- Major info are available - Includes internal standards -Samples randomisation	included	yes	- Instrument used - Column info - Eluents - Parameters	yes	yes	yes	not specified (NIST)	yes	Targeted	48
Metabolights	MTBLS889	Transcriptome and metabolite profiling reveals that prolonged drought modulates the phenylpropanoid and terpenoid pathway in white grapes (Vitis vinifera L.) (Carotenoids; UPLC-DAD assay)	2021	https://www.ebi.ac.uk/metabolights/MTBLS889/	Italy	yes	0.74	Grape	Days after anthesis, Treatment	UPLC-DAD	included	yes	yes	included	yes	- Major info are available - Includes internal standards -No info about randomisation	included	yes	- Instrument used - Column info - Eluents - Parameters	yes	yes	yes	not specified	yes	Targeted	48
Metabolights	MTBLS784	LC-MS untargeted approach showed that methyl jasmonate application on Vitis labrusca L. grapes increases phenolics at subtropical Brazilian regions	2020	https://www.ebi.ac.uk/metabolights/MTBLS784	Italy	yes	54,16	Grape	Region, cultivar, Treatment	LC-QTof-MS	included	yes	yes	included	yes	- Major info are available - Includes QC samples - Sample randomisation	included	yes	- Instrument used - Column info - Eluents - Parameters	yes	yes	yes	Sumner 4 levels	yes	Untargeted	62
Metabolights	MTBLS1443	Use of untargeted LC-MS metabolome to discriminate Italian mono-varietal red wines, produced in their different terroirs.	2020	https://www.ebi.ac.uk/metabolights/MTBLS1443	Italy	yes	17,41	Wine	Cultivar, Region	LC-QTof-MS	included	yes	yes	included	yes	- Major info are available - Includes QC samples - No info about randomisation	included	yes	- Instrument used - Column info - Eluents - Parameters	yes	yes	yes	Sumner 4 levels	yes	Untargeted	111
Metabolights	MTBLS1677	1H NMR chemometric models for classification of Czech wine type and variety	2020	https://www.ebi.ac.uk/metabolights/MTBLS1677	Czech Republic	yes	1,66	Wine	Cultivar, wine style, location, vintage	NMR	included	yes	partlially	included	yes	- Major info are available - No info about randomisation	included	yes	-Instrument used -Temperature info -Frequency used	yes	yes	yes	not specified	yes	Untargeted	971
Metabolights	MTBLS898	Multi-Omics and Integrated Network Analyses Reveal New Insights into the Systems Relationships between Metabolites, Structural Genes, and Transcriptional Regulators in Developing Grape Berries (Vitis vinifera L.) Exposed to Water Deficit (Phenolics; UPLC-MS/MS assay).	2019	https://www.ebi.ac.uk/metabolights/MTBLS898/	Italy	yes	2,91	Grape	Harvest year, Days after anthesis, Treatment	LC-MS/MS	included	yes	yes	included	yes	- Major info are available - Includes internal standards -Samples randomisation	included	yes	- Instrument used - Column info - Eluents - Parameters	yes	yes	yes	not specified	yes	Targeted, MRM files	112
Metabolights	MTBLS968	The accumulation profiles of terpene metabolites in three Muscat table grape cultivars through HS-SPME-GCMS.	2019	https://www.ebi.ac.uk/metabolights/MTBLS968/	China	yes	6,56	Grape	Cultivar, Stage, Biological replicate, Technical replicate	HS-SPME-GC-MS	included	yes	yes	included	yes	-Major info are available -Includes internal standards - No info about randomisation	included	yes	-Instrument used -Column info -Mobile phase -Parameters	yes	yes	yes	not specified (NIST)	yes	raw and mzML files	108
Metabolights	MTBLS897	Transcriptome and metabolite profiling reveals that prolonged drought modulates the phenylpropanoid and terpenoid pathway in white grapes (Vitis vinifera L.) (Phenolics; UPLC-MS/MS assay).	2019	https://www.ebi.ac.uk/metabolights/MTBLS897	Italy	yes	1,24	Grape	Days after anthesis, Treatment	LC-MS/MS	included	yes	yes	included	yes	- Major info are available - Includes internal standards - Samples randomisation	included	yes	- Instrument used - Column info - Eluents - Parameters	yes	yes	yes	not specified	yes	Targeted, MRM files	48
Metabolights	MTBLS392	Core Microbiota and Metabolome of Vitis vinifera L. cv. Corvina Grapes and Musts	2017	https://www.ebi.ac.uk/metabolights/MTBLS392	Italy	yes	47,60	Must	vintage, matrix	GCxGC-Tof-MS	included	yes	yes	included	yes	- Major info are available - Includes internal standards - No info about randomisation	included	yes	- Instrument used - Column info - Mobile phase - Parameters	yes	yes	yes	NIST 2.0, Wiley 8, and the FFNSC 2 mass spectral library	yes	cdf files	24
Metabolights	MTBLS346	Metabolic changes of genetically engineered grapes (Vitis vinifera L.) studied by 1H-NMR, metabolite heatmaps and iPLS.	2016	https://www.ebi.ac.uk/metabolights/MTBLS346	Italy	yes	0,01	Grape	Cultivar, Transgene	NMR	included	yes		included	yes	- Major info are available - No info about QC or internal standards - No info about randomisation	included	yes	-Instrument used -Temperature info -Frequency used	yes	yes	yes	not specified (literature)	yes	Untargeted	45
Metabolights	MTBLS209	The measurement of spatial distribution of grape metabolites in berry tissues using LC-MS	2015	https://www.ebi.ac.uk/metabolights/MTBLS209/	Italy	yes	54,56	Grape	tissue, species, domestication	LC-MS/MS & LC-Qtof-MS	included	yes	partlially	included	yes	- Major info are available - No info about QC or internal standards - No info about randomisation	included	yes	- Instrument used - Column info - Eluents - Parameters (brief description for targeted, complete info for untargeted)	yes	yes	no		no	includes both Targeted and Untargeted	150
Metabolights	MTBLS212	Untangling the wine metabolome by combining untargeted SMPE-GCxGC-TOF-MS and sensory analysis to profile Sauvignon blanc co-fermented with seven different yeasts	2015	https://www.ebi.ac.uk/metabolights/MTBLS212	Italy	yes	101,05	Wine	Yeast, Extraction time	GCxGC-Tof-MS	included	yes	yes	included	yes	- Major info are available - Includes QC samples and internal standards - No info about randomisation	included	yes	- Instrument used - Column info - Mobile phase - Parameters	yes	yes	yes	NIST and Wiley libraries	yes	cdf files	87
Metabolights	MTBLS137	MetaDB a Data Processing Workflow in Untargeted MS-Based Metabolomics Experiments	2014	https://www.ebi.ac.uk/metabolights/MTBLS137	Italy	yes	5,89	Leaves	Culticar, Country	LC-QTof-MS	included	yes	yes	included	yes	- Major info are available - Includes QC samples - Sample randomisation	included	yes	- Instrument used - Column info - Eluents - Parameters	yes	yes	no	no	no	both .cdf and .mzML	41
Metabolights	MTBLS55	The influence of storage on the “chemical age” of red wines.	2014	https://www.ebi.ac.uk/metabolights/MTBLS55/	Italy	yes	13,17	Wine	Storage type, Sample type, Storage time	LC-QTof-MS	included	yes	yes	included	yes	- Major info are available - Includes QC samples - No info about randomisation	included	yes	- Instrument used - Column info - Eluents - Parameters	yes	yes	yes	internal	yes	both .cdf and .mzML	78
Metabolights	MTBLS85	High-throughput carotenoid profiling using multivariate curve resolution (Stability of isoprenoids in grape extract)	2014	https://www.ebi.ac.uk/metabolights/MTBLS85/	Italy	yes	1,84	Grape	Addition of TEA, Storage	LC-DAD	included	yes	partlially	included	yes	- Major info are available - No info about QC or internal standards for all experiments - No info about randomisation	included	yes	- Instrument used - Column info - Eluents - Parameters	yes	yes	yes	internal	no	method development	34
Metabolights	MTBLS39	The plasticity of the grapevine berry transcriptome	2013	https://www.ebi.ac.uk/metabolights/MTBLS39/	Italy	yes	0,06	Grape	Year of Harvesting, Vineyard, Replicate	LC-QTof-MS	included	yes	yes	included	yes	- No complete info - No info about QC or internal standards - No info about randomisation	included	yes	- Instrument used - Column info - Eluents - Parameters	yes	yes	yes	not specified (literature)	yes	cdf files	27
Metabolomics Workbench	ST000006	White Wine Study	2013	https://www.metabolomicsworkbench.org/data/DRCCMetadata.php?Mode=Study&StudyID=ST000006	USA	yes	0.001	Wine	Cultivar, Region, vintage	GC-QTof-MS	no	partlially	partlially	no	no	no	partially	yes	- Instrument used	no	no	yes	not specified	yes	.xlsm file	102
